# Supplementary material for: Mediating role of growth mindset between college life stress and adjustment to college life among nursing students: A-cross sectional study
Source: PLoS One. 2025 Jun 25;20(6):e0325774. doi: 10.1371/journal.pone.0325774 (PMC12192134; doi:10.1371/journal.pone.0325774)
Supplement: S3 File — (XLSX) [file pone.0325774.s003.xlsx]

## Sheet: PLOS ONE_data
NO	total_college_life_stress	Mean_college_life_stress	Stress_1	Stress_2	Stress_3	Stress_4	Stress_5	Stress_6	Stress_7	Stress_8	Stress_9	Stress_10	Stress_11	Stress_12	Stress_13	Stress_14	Stress_15	Stress_16	Stress_17	Stress_18	Stress_19	Stress_20	Stress_21	Stress_22	Stress_23	Stress_24	Stress_25	Stress_26	Stress_27	Stress_28	Stress_29	Stress_30	Stress_31	Stress_32	Stress_33	Stress_34	Stress_35	Stress_36	Stress_37	Stress_38	Stress_39	Stress_40	Stress_41	Stress_42	Stress_43	Stress_44	Stress_45	Stress_46	Stress_47
1	121	2.42	4	4	2	2	2	2	2	4	4	2	4	4	2	2	1	1	1	1	2	2	2	5	1	2	5	2	4	2	1	2	4	1	1	4	4	4	1	1	1	4	1	2	1	3	2	2	5
2	106	2.12	4	2	2	2	2	2	1	1	3	3	2	3	3	2	2	1	1	1	2	2	2	3	4	2	2	1	2	2	2	2	3	4	3	2	2	3	1	1	1	1	2	1	3	2	3	4	2
3	118	2.36	4	5	3	2	5	2	5	4	3	1	4	3	4	4	1	1	1	1	3	4	3	1	1	1	4	2	3	1	1	1	3	1	1	3	4	3	2	3	1	1	1	1	1	2	1	1	4
4	102	2.04	4	4	3	2	1	2	1	1	2	1	4	4	1	1	1	1	1	1	1	1	1	1	1	1	4	4	4	3	4	4	4	2	1	1	3	1	1	1	1	1	1	1	1	1	1	1	4
5	145	2.9	4	4	3	3	5	4	5	5	3	2	2	3	3	3	2	3	3	3	1	1	1	4	3	3	5	4	4	2	2	2	2	2	2	2	3	2	2	2	2	4	4	1	1	1	3	3	5
6	149	2.98	2	4	4	5	3	3	3	3	3	4	2	4	2	2	2	1	2	2	3	3	1	4	5	5	3	2	2	5	3	4	5	2	2	2	4	4	2	2	2	2	5	2	2	5	1	5	2
7	63	1.26	1	1	1	3	1	1	1	1	1	1	3	2	1	1	1	1	1	1	1	1	1	1	1	1	2	3	1	1	1	1	1	1	1	1	1	1	1	1	1	1	1	1	1	1	1	1	1
8	126	2.52	2	1	2	3	3	3	3	4	3	2	3	4	3	3	2	1	3	3	2	2	2	3	3	3	4	3	3	2	2	2	4	2	2	3	3	3	2	2	2	2	2	1	1	2	2	2	4
9	89	1.78	3	5	4	3	1	1	1	1	1	1	1	1	1	1	1	1	1	1	1	1	1	3	1	1	4	4	5	4	1	2	1	1	1	1	1	1	1	1	1	1	1	1	1	1	1	1	4
10	95	1.9	4	3	3	3	2	1	1	1	4	1	4	4	1	1	1	1	1	1	1	1	1	2	3	2	4	2	2	1	3	2	2	1	1	2	4	3	1	1	1	1	1	1	1	4	1	1	3
11	111	2.22	3	5	4	2	1	1	1	1	1	1	2	1	2	1	1	1	1	3	3	3	3	1	4	1	5	4	5	4	4	2	2	2	3	1	2	1	1	1	1	1	1	1	2	3	1	1	5
12	134	2.68	3	4	2	3	3	4	2	1	2	2	3	3	4	1	2	1	2	2	2	3	3	3	4	4	5	4	5	3	3	4	4	4	1	1	4	1	1	2	2	1	1	2	2	2	2	2	5
13	147	2.94	5	5	5	5	5	4	5	1	1	1	2	1	1	1	1	1	1	1	2	1	3	3	4	5	5	5	5	5	4	5	5	1	5	1	3	1	1	1	1	2	1	1	2	2	5	4	5
14	87	1.74	3	3	3	3	1	1	1	1	1	1	1	1	1	1	1	1	1	1	1	2	2	3	1	2	3	3	3	3	3	3	3	1	1	1	1	1	1	1	1	1	1	1	1	1	2	1	4
15	82	1.64	4	4	2	1	1	1	1	1	1	1	1	1	3	3	2	1	1	1	1	1	1	1	1	1	4	3	3	3	1	1	1	1	1	1	1	1	1	1	1	1	1	1	1	2	1	3	4
16	148	2.96	4	5	4	5	2	2	2	2	2	1	2	3	4	3	4	3	3	3	1	1	1	3	4	3	4	5	4	4	5	5	4	3	3	1	2	1	1	1	3	4	4	1	4	1	2	4	5
17	83	1.66	2	1	1	1	1	2	3	1	1	1	1	1	3	1	1	1	1	1	1	1	1	1	1	1	4	4	4	1	1	4	4	1	1	1	1	1	1	1	1	1	1	1	1	1	1	4	4
18	150	3	3	2	2	1	4	4	4	4	4	1	1	1	3	2	2	4	2	4	2	3	4	3	1	1	5	5	4	1	4	4	1	3	4	4	4	3	4	4	2	5	5	4	2	2	2	3	4
19	114	2.28	4	2	2	1	4	4	2	1	2	2	4	3	2	1	2	1	1	2	2	3	3	2	2	2	5	3	4	2	2	1	2	2	4	1	4	3	1	2	1	2	2	1	3	3	2	2	4
20	111	2.22	3	3	3	2	2	1	1	1	3	1	3	3	4	3	3	1	1	1	2	2	1	3	3	4	4	3	3	3	3	3	1	1	1	1	3	2	3	3	1	1	1	1	1	2	3	4	3
21	87	1.74	4	3	2	1	1	3	1	4	1	1	1	1	2	1	1	1	1	1	1	1	1	1	1	1	4	5	4	3	1	2	1	1	1	1	1	1	1	1	1	1	1	1	1	1	2	3	5
22	219	4.38	4	4	4	4	4	3	4	5	5	5	5	5	5	5	4	5	5	5	3	3	3	3	4	4	4	4	4	4	4	4	4	4	4	5	5	5	5	5	5	5	4	5	4	4	5	5	5
23	101	2.02	4	4	3	2	2	2	2	2	2	2	2	2	1	1	1	1	2	2	2	2	2	2	2	1	4	4	3	2	2	3	1	1	1	1	2	2	1	1	1	1	2	2	2	2	2	1	4
24	109	2.18	3	2	2	2	2	3	3	4	1	1	3	3	3	2	2	1	1	1	2	2	1	2	4	3	4	3	3	4	3	2	2	2	2	1	2	1	1	1	1	1	1	1	1	1	4	4	3
25	89	1.78	3	1	1	1	2	1	1	1	1	1	3	1	1	1	1	1	1	1	1	1	1	4	4	3	5	3	4	3	2	1	1	1	1	1	1	1	1	1	1	3	1	1	1	1	4	4	5
26	91	1.82	3	2	3	1	1	1	1	1	1	1	1	2	2	1	1	1	1	1	1	1	1	1	3	3	5	4	4	4	1	2	2	3	1	1	1	1	1	1	1	1	2	1	2	3	1	1	5
27	125	2.5	3	2	4	2	1	2	2	5	3	3	4	4	2	2	4	1	2	2	2	2	3	2	2	2	2	2	4	4	3	3	3	1	2	2	3	4	2	2	1	2	2	2	2	3	2	2	4
28	77	1.54	2	1	2	1	1	1	1	1	2	1	2	4	1	1	2	1	1	1	1	1	1	2	1	1	4	1	4	1	1	1	1	1	1	1	2	2	1	1	1	1	4	1	1	1	2	4	4
29	196	3.92	4	3	4	2	2	2	2	2	5	5	5	5	5	5	4	4	4	4	5	5	5	2	2	5	5	5	5	4	1	3	3	1	2	5	4	4	5	3	4	5	5	5	5	5	3	3	5
30	115	2.3	2	1	2	1	4	3	3	1	2	2	2	2	2	1	2	1	2	1	3	2	1	3	2	3	5	4	3	2	1	2	2	4	3	2	2	2	1	1	2	2	2	1	2	2	4	4	5
31	132	2.64	4	2	3	4	2	2	2	2	2	3	4	2	2	2	2	1	2	2	2	3	3	2	2	3	5	4	4	4	4	3	4	2	2	3	2	3	2	2	2	2	2	2	2	2	3	3	4
32	101	2.02	4	2	4	2	1	1	1	1	2	3	2	2	1	1	1	1	1	1	2	2	2	2	2	4	5	4	4	3	2	4	2	1	1	2	1	1	1	1	1	1	1	2	2	2	1	2	4
33	140	2.8	4	4	4	3	2	2	1	1	3	3	3	3	3	2	2	1	2	2	2	2	2	2	3	3	4	4	4	3	4	4	4	3	2	2	3	3	3	3	3	2	2	2	3	2	2	4	4
34	175	3.5	4	4	3	2	3	2	2	4	3	2	5	5	5	5	4	3	4	4	4	4	3	4	3	4	4	4	5	4	4	4	2	1	4	2	4	2	4	4	2	3	4	2	4	3	2	4	5
35	113	2.26	4	4	3	2	2	2	1	1	3	2	3	2	2	1	1	1	1	1	2	2	3	2	2	4	4	3	3	2	2	4	4	1	1	3	3	3	1	1	1	2	1	2	2	2	2	2	4
36	128	2.56	4	2	3	3	2	2	2	3	3	4	3	3	4	2	2	1	1	2	3	2	3	3	2	2	4	4	4	3	2	2	2	2	2	2	2	2	1	1	1	2	3	2	2	4	1	3	5
37	113	2.26	4	4	5	2	2	2	1	1	3	1	4	2	1	2	1	1	1	1	2	2	1	3	4	3	5	2	2	3	4	4	4	1	1	1	1	2	1	2	1	1	2	1	3	2	2	3	5
38	99	1.98	2	2	2	2	2	2	1	1	3	2	4	4	3	2	2	1	1	1	2	1	1	3	4	4	3	2	2	2	1	2	2	2	2	2	3	3	2	2	1	1	1	1	1	1	1	2	2
39	124	2.48	4	3	4	4	1	1	1	1	3	1	3	3	2	1	2	1	1	1	1	1	1	3	4	3	5	4	4	4	3	4	3	1	1	2	3	3	1	1	1	1	2	1	3	3	4	3	5
40	105	2.1	4	3	4	2	1	1	1	1	3	1	1	2	3	3	2	1	1	1	1	2	2	2	4	3	4	4	4	2	2	3	2	1	2	1	3	1	1	1	1	3	1	1	1	1	3	4	4
41	150	3	3	4	3	4	2	3	4	4	2	2	2	3	2	4	4	3	3	4	4	4	4	3	2	2	4	4	4	3	2	2	4	2	2	2	3	2	4	1	2	4	4	1	3	3	2	2	4
42	97	1.94	3	2	3	2	2	2	2	5	2	1	1	1	2	2	1	1	1	1	2	2	2	2	2	3	4	3	3	1	1	3	1	1	3	1	2	1	1	1	1	1	1	1	2	1	1	1	4
43	124	2.48	4	4	4	5	2	2	2	1	4	4	4	4	2	2	2	1	1	1	4	1	1	2	2	2	5	4	5	2	2	2	2	1	1	4	4	2	2	1	1	1	1	1	1	1	2	2	4
44	139	2.78	4	4	4	4	1	2	2	1	3	2	4	3	2	2	1	1	2	2	3	3	2	4	2	2	5	5	4	4	2	4	2	3	2	2	3	4	3	2	3	2	3	2	2	2	2	4	5
45	161	3.22	2	3	4	4	3	2	2	3	4	4	5	5	3	3	2	1	1	2	2	2	2	3	1	2	5	5	5	4	3	5	3	2	1	4	5	5	3	2	3	2	3	3	4	3	2	4	5
46	119	2.38	4	3	4	4	2	2	2	3	4	1	2	2	2	2	2	1	1	2	2	2	3	3	2	2	4	2	2	2	4	3	2	2	2	3	2	2	2	1	1	2	2	3	3	3	2	2	2
47	119	2.38	4	3	4	4	4	4	3	3	2	1	2	2	2	2	1	1	1	1	1	1	1	4	2	4	4	4	4	3	2	1	1	1	1	1	2	1	1	1	1	1	1	1	2	5	4	5	5
48	118	2.36	4	3	3	2	2	2	1	1	3	4	3	3	2	2	2	1	1	1	2	3	2	3	4	4	4	3	3	4	2	2	1	1	3	2	3	2	2	2	1	1	1	1	2	3	3	2	4
49	68	1.36	3	2	1	3	2	2	1	1	1	1	1	1	1	1	1	1	1	1	1	1	1	1	1	1	4	2	3	1	1	1	1	1	1	1	1	1	1	1	1	1	1	1	1	1	1	1	4
50	146	2.92	4	5	4	4	3	3	3	3	2	1	2	2	3	3	3	1	1	1	4	4	4	2	4	5	4	2	3	5	4	5	4	3	3	2	1	1	2	1	2	1	1	3	4	4	4	5	3
51	131	2.62	5	5	4	4	3	3	3	3	2	2	2	1	3	2	3	1	1	1	3	2	2	2	2	2	5	4	5	2	3	4	3	3	3	1	1	2	2	2	1	1	1	2	2	2	2	2	5
52	95	1.9	3	3	3	3	3	2	1	3	1	1	1	1	2	2	1	1	1	1	3	2	1	4	3	1	3	2	4	2	4	1	1	3	3	1	1	1	1	1	2	1	1	1	1	1	3	3	4
53	111	2.22	2	3	2	4	1	3	2	1	3	1	3	4	1	1	1	1	1	1	3	3	3	2	2	3	5	5	4	4	3	3	3	1	1	1	3	2	1	1	1	1	1	1	1	1	1	1	5
54	153	3.06	3	3	2	3	2	2	3	4	1	1	1	1	3	3	3	3	3	3	3	3	4	3	3	3	5	5	5	5	4	5	3	2	2	1	1	2	2	4	1	4	2	4	4	4	4	4	5
55	136	2.72	4	3	4	4	2	2	4	4	2	1	2	4	2	2	2	1	2	2	2	2	1	3	2	4	5	5	5	4	3	3	4	2	1	4	4	2	2	2	2	3	2	2	1	1	4	1	4
56	130	2.6	3	4	4	3	3	3	4	5	3	2	3	1	2	2	2	1	1	1	2	2	2	2	1	4	5	4	4	3	2	4	1	2	4	2	2	2	2	1	1	3	3	2	1	2	3	3	5
57	143	2.86	4	1	5	5	1	1	1	1	5	2	4	2	2	1	2	1	1	1	2	2	3	1	5	3	5	4	5	5	5	5	5	2	2	2	2	2	2	2	1	2	3	1	1	4	5	5	5
58	173	3.46	4	5	3	4	3	3	5	3	3	3	3	3	3	3	3	3	3	3	4	4	4	3	3	4	5	4	4	3	3	3	5	3	3	3	3	3	3	3	3	3	3	4	3	3	4	3	5
59	95	1.9	4	4	3	4	1	1	1	1	1	1	1	2	1	1	1	1	1	1	1	1	1	4	1	4	4	4	4	2	2	3	2	1	1	1	1	1	1	1	1	1	1	1	1	1	1	4	4
60	130	2.6	4	4	3	1	3	3	5	4	2	1	2	1	4	4	4	3	4	5	2	3	2	2	1	1	4	3	3	1	1	2	2	2	3	1	4	1	2	2	4	5	2	2	2	1	1	2	4
61	137	2.74	4	4	5	4	3	2	2	2	3	3	4	4	2	1	2	1	2	1	1	2	1	2	4	4	4	4	4	4	4	4	3	3	2	2	4	4	2	1	1	1	3	1	1	1	3	2	4
62	141	2.82	3	4	4	5	3	3	2	1	2	2	4	2	4	4	4	1	1	1	1	1	3	1	3	3	4	4	5	5	5	5	5	2	1	1	1	1	1	3	1	1	2	1	3	3	4	4	4
63	167	3.34	4	2	4	2	3	4	4	4	2	1	2	4	3	3	2	1	4	5	2	1	3	3	4	4	5	5	5	4	4	5	4	3	4	4	4	3	2	4	2	4	5	3	2	1	3	2	5
64	153	3.06	4	4	4	4	3	3	1	1	3	1	5	3	4	3	2	1	3	3	2	1	1	4	4	3	4	5	5	1	1	4	4	1	5	2	5	5	4	3	4	4	4	1	2	1	1	5	5
65	107	2.14	3	3	2	2	4	4	1	1	1	1	1	1	1	1	1	1	1	1	2	2	2	2	4	4	5	5	5	2	2	1	1	2	2	1	3	2	1	1	1	1	2	2	3	3	2	2	5
66	69	1.38	5	1	1	1	1	1	1	1	1	1	1	1	1	1	1	1	1	1	2	2	1	1	1	1	5	1	4	1	1	3	1	1	1	1	1	1	1	1	1	1	1	1	1	1	1	1	5
67	66	1.32	3	1	3	5	3	1	1	1	1	1	2	1	1	1	1	1	1	1	2	1	3	1	1	1	1	1	3	1	1	1	1	1	1	1	1	1	1	1	1	1	1	1	1	1	1	1	1
68	128	2.56	3	4	4	4	1	1	1	1	4	3	3	4	3	3	3	1	1	1	3	3	1	4	1	3	5	4	4	3	1	4	4	1	1	2	3	4	1	1	1	1	1	1	3	3	1	4	5
69	145	2.9	4	4	4	3	5	4	3	5	1	1	1	1	4	4	4	1	1	1	1	3	3	2	4	5	5	2	3	5	4	2	2	1	4	1	1	1	2	4	2	2	3	2	3	4	4	5	5
70	93	1.86	4	2	2	4	2	1	1	1	2	1	1	1	2	1	1	1	1	2	1	3	2	1	2	2	5	3	3	1	1	3	1	1	1	1	1	1	1	3	1	3	1	1	3	1	2	1	5
71	113	2.26	4	3	4	3	1	1	1	1	3	3	4	5	2	1	1	1	1	1	2	2	2	3	1	1	4	3	3	2	3	4	5	1	1	3	4	3	1	1	1	1	1	1	1	1	2	1	4
72	71	1.42	3	4	1	2	1	1	1	1	1	1	1	1	1	1	1	1	1	1	1	1	1	1	1	1	5	4	4	1	2	2	1	1	1	1	1	1	1	1	1	1	1	1	1	1	1	1	1
73	180	3.6	4	4	3	5	1	1	2	1	4	5	5	5	4	3	2	4	4	5	2	2	1	4	5	4	5	5	5	5	4	5	4	4	1	1	4	5	3	4	2	5	4	1	1	2	5	5	5
74	124	2.48	2	5	3	4	2	2	4	1	1	1	4	2	4	4	4	3	1	1	3	2	3	2	1	2	4	4	4	4	2	5	1	1	1	1	2	1	2	2	1	3	2	1	2	2	1	4	4
75	124	2.48	4	4	4	5	1	1	1	1	1	1	2	1	2	1	1	1	1	1	3	3	3	4	4	4	5	3	5	4	3	4	4	1	1	1	1	1	1	2	1	1	1	2	3	3	2	3	5
76	100	2	4	3	4	4	1	1	1	1	1	1	1	1	2	1	1	1	1	1	2	2	2	1	1	1	5	4	4	4	2	4	4	1	1	1	1	1	1	1	1	2	1	3	1	1	1	4	4
77	71	1.42	2	3	3	4	2	1	2	1	3	1	3	1	1	1	1	1	1	1	1	1	1	1	1	1	4	1	1	1	1	1	4	1	1	1	1	1	1	1	1	1	1	1	1	1	1	1	1
78	101	2.02	4	5	3	4	2	1	1	1	2	1	1	1	1	1	1	1	1	1	1	4	2	1	2	1	5	5	5	1	2	4	1	1	1	1	1	1	1	1	1	1	1	2	4	2	2	1	5
79	105	2.1	3	2	4	3	2	2	2	2	3	2	3	3	1	1	1	1	1	1	1	1	1	1	1	1	5	4	4	4	3	2	2	1	1	1	3	1	1	1	1	1	3	1	1	1	4	1	5
80	125	2.5	4	4	3	4	1	1	1	1	2	3	3	4	4	2	2	1	1	1	3	3	3	3	3	3	4	4	5	4	3	4	3	1	1	1	2	1	2	1	1	1	1	2	1	2	3	3	5
81	93	1.86	3	2	2	3	1	1	1	1	3	1	2	1	1	1	1	1	1	1	1	1	1	5	1	1	4	4	4	2	2	4	1	1	2	1	3	1	1	1	1	1	1	1	1	1	2	2	4
82	86	1.72	4	4	4	1	1	1	1	1	1	1	1	1	1	1	1	1	1	1	1	1	1	1	1	1	5	3	4	3	3	1	1	1	1	1	1	1	1	1	1	1	1	1	1	1	1	1	4
83	117	2.34	4	5	4	4	1	1	1	1	1	1	1	1	1	1	1	1	1	1	1	1	1	4	2	4	4	4	4	5	4	4	3	1	1	3	1	1	1	2	1	1	2	1	1	1	4	4	5
84	132	2.64	4	4	5	4	1	1	1	1	3	1	4	3	3	2	3	1	1	1	3	4	3	5	1	3	5	4	5	4	4	3	3	1	1	1	2	1	1	3	1	1	1	1	4	2	3	3	5
85	137	2.74	3	4	3	5	1	3	3	1	4	1	5	4	3	2	1	1	1	3	4	3	4	3	1	3	4	4	4	2	1	3	4	2	1	4	4	3	1	1	1	3	3	3	4	2	1	3	3
86	128	2.56	4	3	4	3	2	2	2	2	2	1	2	2	1	1	2	1	2	2	2	1	3	2	4	2	4	2	4	4	4	4	4	2	3	2	3	2	1	1	1	2	2	1	4	2	4	4	5
87	105	2.1	4	2	2	3	1	1	1	1	2	2	2	3	2	2	1	1	1	1	2	1	1	2	2	4	5	3	2	4	2	2	2	2	1	2	2	2	1	1	1	1	2	1	1	2	2	4	5
88	101	2.02	4	4	2	1	1	1	1	1	3	1	1	1	1	1	1	1	1	1	2	2	2	2	1	2	5	4	4	4	2	5	2	1	1	2	1	2	1	1	1	1	1	1	2	1	2	4	4
89	104	2.08	3	3	3	3	1	1	1	1	2	2	2	2	1	1	1	1	1	1	3	2	3	2	1	3	4	4	4	3	3	4	4	1	1	1	1	1	1	1	1	1	1	1	1	1	3	3	4
90	132	2.64	4	5	3	2	2	2	1	1	3	2	3	3	3	2	1	1	1	1	3	3	3	1	2	2	5	4	4	3	3	4	4	2	1	3	2	2	2	2	1	2	4	2	2	4	4	2	5
91	117	2.34	3	2	2	3	2	1	1	2	1	1	2	2	1	1	1	1	3	2	3	2	3	3	2	2	4	4	4	2	2	3	3	4	2	2	3	2	1	1	1	3	4	2	2	3	2	2	5
92	107	2.14	4	2	2	2	1	1	1	1	1	1	1	1	1	1	1	1	1	1	1	1	1	2	2	2	5	3	4	3	2	2	1	1	1	1	4	1	1	2	2	4	4	4	4	1	4	4	5
93	144	2.88	3	1	3	1	2	2	2	1	4	1	3	4	2	1	4	3	4	3	5	5	5	2	1	5	4	3	4	4	2	2	1	1	1	3	4	1	2	4	4	4	3	3	4	4	1	3	4
94	143	2.86	5	4	4	4	3	1	2	3	1	1	1	1	3	3	2	1	1	1	1	1	3	1	5	3	5	5	3	5	5	5	5	4	1	4	1	1	3	4	1	3	3	1	2	3	5	2	5
95	130	2.6	3	3	4	4	2	2	2	2	2	1	2	1	2	2	3	1	2	2	2	3	3	2	3	3	4	3	4	4	2	2	4	3	2	2	2	2	2	2	2	2	2	2	2	2	4	4	4
96	167	3.34	3	2	4	3	4	4	4	2	1	1	1	2	4	4	2	3	3	2	4	4	5	2	3	4	5	5	5	5	4	3	2	2	2	4	3	2	4	3	2	4	2	3	5	5	4	4	5
97	141	2.82	4	1	2	2	4	4	2	5	3	1	4	4	4	2	1	4	4	2	2	1	3	4	1	4	5	2	2	1	1	1	2	1	4	3	5	2	4	1	5	4	5	2	2	1	1	4	5
98	93	1.86	3	4	2	2	1	1	1	1	2	1	2	2	2	1	1	1	1	2	3	3	4	4	1	1	3	2	2	3	4	1	1	1	1	1	2	1	1	1	2	1	1	1	3	3	2	3	3
99	136	2.72	5	5	2	2	2	2	3	4	3	1	3	2	5	5	4	1	3	3	4	1	1	1	4	1	4	1	3	5	5	5	1	1	4	4	4	1	1	4	1	1	2	1	3	1	1	5	1
100	158	3.16	4	3	4	2	1	1	1	1	3	1	5	3	2	3	4	1	2	3	2	3	4	4	4	4	5	5	5	5	5	5	3	1	1	1	2	2	3	4	3	4	4	2	4	4	2	4	5
101	87	1.74	4	1	2	3	1	1	1	1	1	1	1	1	1	1	1	1	1	1	1	2	3	2	2	3	5	4	5	2	1	1	1	1	1	1	1	1	1	1	1	1	1	1	1	1	1	4	5
102	114	2.28	4	4	3	4	1	1	1	1	2	2	3	3	2	2	1	1	1	1	1	1	2	3	3	3	4	4	4	3	2	3	5	3	1	1	2	3	1	2	1	1	1	1	1	1	3	3	4
103	142	2.84	4	4	4	5	1	1	1	1	5	1	5	4	2	1	1	1	1	1	3	2	3	5	4	4	5	4	5	5	5	1	4	1	1	1	5	1	1	1	1	2	1	1	3	3	5	5	5
104	146	2.92	4	3	3	2	2	2	2	2	4	2	2	2	2	2	2	1	2	1	4	4	4	2	4	4	5	5	5	4	4	4	4	3	1	1	1	1	1	3	2	2	4	4	4	4	3	5	5
105	98	1.96	3	2	2	4	1	1	1	1	3	2	2	2	2	1	1	1	1	1	2	1	3	3	2	2	3	2	3	3	2	3	3	1	1	1	2	1	1	1	1	2	2	1	2	2	1	3	4
106	152	3.04	5	4	4	5	4	2	4	4	2	2	4	2	5	4	4	1	1	2	1	2	1	5	4	4	5	5	5	4	4	5	5	2	1	1	2	1	2	1	1	2	1	2	1	1	2	5	5
107	87	1.74	4	4	3	4	1	1	1	1	1	1	1	1	1	1	1	1	1	1	1	1	1	1	1	1	4	4	4	3	3	2	2	1	1	1	1	1	1	1	1	1	1	1	1	1	2	1	4
108	150	3	4	4	2	4	2	1	1	1	2	2	2	2	2	2	2	1	1	1	4	5	4	4	4	3	5	5	5	5	4	5	4	5	1	1	3	2	2	2	2	1	1	1	4	4	4	5	5
109	91	1.82	3	2	2	2	1	1	1	1	1	1	2	1	1	1	1	1	1	1	2	2	2	2	2	3	4	3	4	3	1	2	3	2	1	1	1	1	1	1	1	2	1	1	2	2	3	2	4
110	136	2.72	3	4	4	2	1	1	1	1	2	2	4	3	2	2	2	1	1	1	4	4	4	2	3	4	5	5	4	3	3	4	4	1	1	1	3	3	1	2	1	1	3	3	4	4	4	4	4
111	95	1.9	4	1	2	2	1	1	1	1	3	1	2	1	3	2	1	1	1	1	1	1	3	1	1	1	4	5	5	3	1	3	1	1	1	1	1	1	1	3	1	1	1	1	3	1	1	1	4
112	79	1.58	3	2	3	3	1	1	1	1	1	1	1	1	1	1	1	1	1	1	1	1	2	1	1	1	4	4	4	1	1	1	3	1	1	1	1	1	1	1	1	1	1	1	1	1	1	2	5
113	120	2.4	3	1	3	3	1	1	1	1	3	1	3	4	3	2	2	1	1	1	2	2	3	3	2	3	4	2	3	4	2	3	3	2	1	1	2	3	2	2	3	3	2	2	3	3	3	3	3
114	188	3.76	5	5	4	4	1	1	1	2	4	4	5	5	2	2	4	4	4	4	2	3	4	4	5	5	5	5	5	5	5	5	5	2	2	2	5	4	4	4	2	4	5	2	2	3	4	4	5
115	160	3.2	3	4	3	4	3	2	2	3	3	3	4	4	4	3	3	1	1	1	3	3	3	2	4	3	5	5	5	5	5	4	4	2	3	4	3	3	3	3	3	2	2	2	3	3	3	3	4
116	124	2.48	3	2	2	4	3	2	2	2	2	2	2	2	1	1	1	1	1	1	2	2	2	2	1	3	4	4	4	4	2	3	3	3	3	2	3	2	2	2	1	2	2	2	2	2	4	3	4
117	116	2.32	4	4	2	4	1	1	1	1	4	1	4	5	1	1	2	1	1	1	1	2	2	5	4	5	2	4	4	5	1	4	4	1	1	1	4	2	1	1	1	1	1	1	1	1	1	4	4
118	178	3.56	5	5	3	4	3	3	3	4	4	3	3	3	3	3	2	1	2	3	3	3	3	3	5	4	5	5	5	5	4	4	5	3	2	3	3	3	2	3	4	4	3	3	2	4	3	5	5
119	109	2.18	4	2	2	4	1	3	1	1	2	2	4	2	2	2	1	1	1	1	1	1	3	2	2	4	5	2	5	5	4	1	4	1	1	1	1	1	1	1	1	1	1	1	2	1	1	3	5
120	109	2.18	2	4	3	4	1	1	1	1	3	1	2	2	2	1	1	1	1	1	1	1	1	3	3	4	5	4	4	3	3	2	2	4	2	1	1	1	1	1	1	1	1	1	1	1	4	4	5
121	164	3.28	3	4	2	2	3	4	2	2	4	2	4	4	4	4	2	1	3	4	2	1	2	3	5	5	5	5	5	4	3	5	4	3	2	4	2	3	4	2	1	4	5	1	2	2	2	5	5
122	157	3.14	4	5	4	2	1	1	1	1	5	5	5	5	2	2	1	1	1	1	4	4	5	2	4	4	5	5	5	5	3	4	2	1	1	4	5	5	2	1	1	4	1	2	4	4	2	4	5
123	84	1.68	2	1	2	2	1	2	4	3	2	1	1	1	1	1	1	1	1	1	1	1	1	1	1	1	4	4	5	4	2	1	1	1	1	1	1	1	1	1	1	1	1	1	1	1	1	1	5
124	99	1.98	3	4	4	4	1	1	1	1	2	1	2	1	1	1	1	1	1	1	1	1	2	3	2	2	5	4	4	4	3	5	2	1	1	1	1	1	1	1	1	1	1	1	2	1	1	1	5
125	116	2.32	2	2	4	2	3	1	3	2	4	2	5	2	3	2	2	1	1	1	4	5	4	3	2	2	4	3	4	2	1	4	2	1	3	2	3	1	1	1	1	1	1	1	3	3	1	1	4
126	112	2.24	4	4	1	4	1	1	2	1	2	1	2	1	4	2	2	1	1	1	3	2	2	4	1	4	5	4	4	2	1	4	5	1	1	2	3	1	1	1	1	1	1	1	2	1	1	4	4
127	91	1.82	3	2	3	2	1	1	1	1	1	1	2	1	1	1	1	1	1	1	1	1	1	2	1	3	4	4	4	4	3	4	2	1	1	1	1	1	1	1	1	1	1	1	1	1	2	1	4
128	142	2.84	4	4	3	4	2	2	2	2	2	2	2	2	2	2	2	1	2	2	1	3	3	2	3	1	5	5	5	4	4	4	5	1	2	2	2	2	3	3	1	4	3	2	3	2	4	4	5
129	130	2.6	4	3	4	4	1	1	1	1	2	1	2	2	3	2	2	1	1	2	2	2	2	3	1	4	5	4	5	4	3	3	3	1	3	1	3	2	1	3	3	3	3	2	2	3	3	2	5
130	119	2.38	4	1	5	4	1	1	1	1	1	1	5	2	1	1	1	1	1	1	2	2	5	4	2	1	5	5	5	5	1	1	1	1	1	4	2	4	1	1	1	1	1	1	4	4	4	4	5
131	171	3.42	3	2	3	2	3	3	4	2	2	2	3	3	2	3	3	3	3	3	4	4	4	3	3	4	5	4	4	5	4	2	3	3	4	4	4	4	4	3	4	3	3	3	5	4	3	4	5
132	98	1.96	3	1	3	3	2	2	2	2	3	1	3	2	1	1	1	1	1	3	4	3	4	2	1	2	4	3	3	1	2	2	1	2	2	1	1	1	1	1	1	3	2	1	2	2	1	1	4
133	134	2.68	4	2	3	4	2	2	2	4	4	4	4	4	2	2	2	1	2	2	2	2	3	2	2	4	4	4	4	2	2	4	2	2	2	2	2	2	2	2	1	2	4	2	4	2	2	2	4
134	118	2.36	5	5	5	5	1	1	1	1	1	1	1	1	5	3	4	1	1	1	1	1	1	4	3	4	5	4	4	5	5	5	5	1	1	3	1	1	1	3	1	1	1	1	1	1	1	1	5
135	139	2.78	4	4	4	5	1	1	1	1	3	1	3	1	4	3	4	1	1	1	1	1	3	3	3	4	5	4	4	2	3	5	1	1	1	3	4	1	2	4	1	5	4	1	4	3	1	4	5
136	82	1.64	2	2	2	1	2	2	2	1	2	2	2	2	2	2	2	1	1	1	1	1	1	2	2	2	4	2	2	2	2	2	1	1	1	1	1	1	1	1	2	1	1	1	1	1	1	3	4
137	102	2.04	3	1	1	1	3	3	1	3	2	1	4	4	2	1	1	3	3	3	1	1	1	3	3	2	3	2	2	4	3	1	1	1	1	1	2	1	1	4	1	3	3	1	1	1	2	2	1
138	112	2.24	3	1	3	1	4	4	4	5	1	1	1	1	1	1	1	1	3	3	2	3	3	1	2	2	3	3	3	2	2	2	2	3	4	1	3	1	1	1	1	3	1	3	3	3	3	2	3
139	113	2.26	4	4	4	3	2	2	2	1	3	5	2	2	2	2	2	1	1	1	1	1	1	1	3	3	4	4	4	4	4	4	2	1	1	1	1	1	1	1	1	1	1	1	1	2	1	1	5
140	93	1.86	4	2	2	4	1	1	1	1	1	1	2	2	3	1	1	1	1	1	3	3	3	4	2	2	4	2	2	1	1	1	4	1	1	1	1	1	1	1	1	1	1	1	3	2	1	1	4
141	119	2.38	4	2	4	2	3	2	1	4	1	1	1	1	2	1	1	1	1	1	4	4	2	4	4	4	2	3	1	4	4	4	3	2	2	1	1	1	1	1	1	4	3	1	4	3	3	5	3
142	93	1.86	3	3	4	1	1	1	1	1	1	1	2	2	1	1	1	1	1	1	1	1	1	4	3	2	5	2	4	4	2	2	1	2	1	1	1	1	1	2	1	1	1	1	1	1	2	2	4
143	116	2.32	2	1	3	1	4	4	4	4	2	1	1	2	2	1	1	1	1	1	1	1	3	4	2	5	4	1	2	5	2	2	2	4	1	3	2	1	1	1	1	2	2	1	5	4	3	5	4
144	81	1.62	1	1	1	1	2	1	2	1	1	1	3	2	4	1	1	1	1	1	1	1	1	4	2	1	5	2	1	3	1	4	1	1	1	1	3	1	1	1	1	1	1	1	1	1	1	4	5
145	133	2.66	4	3	2	2	2	2	2	2	2	2	2	2	3	3	2	1	2	2	2	2	2	4	4	4	3	4	2	2	4	4	2	2	2	2	3	2	2	4	2	2	4	2	3	2	2	4	3
146	84	1.68	1	1	3	1	1	1	1	1	1	1	1	1	1	1	1	1	1	1	1	1	1	2	1	4	4	2	4	4	1	1	1	1	1	1	2	1	1	1	1	1	1	1	3	2	2	3	5
147	134	2.68	4	4	2	2	3	3	3	3	1	1	1	1	2	2	2	1	2	2	3	2	2	4	3	3	3	4	4	4	4	4	3	3	3	1	1	1	2	2	2	3	2	3	2	3	3	4	4
148	65	1.3	2	2	2	1	1	1	1	1	1	1	1	1	2	2	1	1	1	1	1	1	1	1	1	1	4	2	4	1	1	1	1	1	1	1	1	1	1	1	1	1	1	1	1	1	1	1	4
149	60	1.2	2	1	1	1	1	1	1	1	1	1	1	1	1	1	1	1	1	1	1	1	1	1	1	1	2	3	1	2	1	1	1	1	1	1	1	1	1	1	1	1	1	1	1	1	1	1	2
150	62	1.24	1	1	1	1	1	1	1	1	1	1	1	1	1	1	1	1	1	1	1	1	1	3	1	2	3	2	1	1	1	1	1	1	1	1	3	1	1	1	1	1	1	1	1	1	1	4	1
151	137	2.74	2	1	4	2	1	2	2	2	4	4	4	4	2	2	2	1	2	2	2	2	2	3	3	2	5	5	5	5	5	4	3	2	2	2	3	2	2	1	1	2	2	2	2	2	3	4	5
152	110	2.2	3	2	3	3	2	1	1	1	1	2	3	2	3	2	1	4	5	3	2	2	1	4	1	5	3	1	1	3	3	2	4	1	1	1	1	2	1	1	1	5	5	1	2	1	1	4	1
153	122	2.44	3	4	4	2	1	1	1	1	3	2	4	3	2	2	2	1	1	2	1	1	1	4	3	3	5	3	4	3	2	4	4	1	1	1	3	2	1	2	2	2	2	1	1	2	4	4	5
154	86	1.72	2	2	2	2	1	1	1	1	2	1	1	1	1	1	1	1	1	1	1	1	1	2	4	4	5	2	3	4	2	2	4	1	1	1	1	1	1	1	1	1	1	1	1	1	2	2	4
155	101	2.02	4	4	2	2	1	1	1	1	3	4	4	4	1	1	1	1	1	1	1	2	2	5	1	1	4	4	4	2	2	2	2	1	1	3	2	3	1	1	1	1	1	1	1	1	1	1	4
156	96	1.92	5	4	3	1	1	1	1	1	1	1	1	1	1	1	1	1	1	2	4	3	2	1	1	1	5	3	4	5	2	1	1	1	1	1	2	1	1	1	1	1	1	5	1	1	1	4	5
157	136	2.72	3	4	2	4	1	1	1	1	4	1	4	2	4	4	2	1	1	1	4	4	4	4	3	4	4	3	3	4	2	4	4	1	1	1	3	1	1	4	5	1	1	2	4	4	3	4	5
158	164	3.28	5	5	4	4	1	1	1	1	4	2	5	4	2	1	2	1	2	3	4	4	5	2	4	4	5	4	5	5	4	5	4	3	1	2	3	4	1	1	2	4	3	2	4	4	5	4	5
159	135	2.7	4	4	3	2	1	1	1	1	4	2	4	3	2	1	1	1	1	1	4	3	4	2	5	4	4	3	3	5	4	5	1	3	1	2	3	3	1	1	1	1	1	1	4	4	4	5	4
160	154	3.08	4	5	4	5	2	4	4	3	4	4	4	3	4	3	2	1	1	1	1	3	4	5	4	4	5	3	4	4	4	5	4	2	2	2	4	2	1	1	1	1	1	1	4	1	4	4	5
161	108	2.16	4	4	2	4	1	1	1	1	1	1	1	1	2	1	2	1	1	1	2	2	2	3	2	2	5	4	4	4	5	4	2	1	1	1	1	1	1	1	1	1	1	1	1	3	4	4	4
162	138	2.76	2	1	4	4	4	4	4	4	4	2	4	4	2	2	2	1	1	1	3	4	3	4	1	2	4	4	4	5	4	2	4	2	2	2	3	2	2	2	2	2	2	2	2	2	2	4	4
163	152	3.04	4	4	4	4	1	1	1	1	4	2	4	4	2	2	2	1	1	1	3	3	3	3	4	4	5	5	5	4	4	5	3	2	1	3	4	4	2	3	1	2	2	2	3	3	4	3	5
164	60	1.2	1	1	2	1	1	1	1	1	1	1	2	1	1	1	1	1	1	1	1	1	1	1	1	1	1	1	1	1	1	2	1	1	4	1	1	1	1	2	1	1	1	1	1	1	1	3	2
165	121	2.42	3	2	3	4	2	1	1	1	3	2	3	4	1	1	1	1	1	1	2	3	3	3	3	3	5	5	4	3	2	4	2	1	2	1	4	3	3	2	1	1	1	1	2	2	2	3	4
166	107	2.14	4	1	3	1	2	2	3	3	2	1	3	3	2	2	1	1	1	1	1	1	1	2	2	2	5	3	4	4	2	2	3	2	1	2	2	2	1	1	1	2	3	1	1	1	2	4	5
167	81	1.62	1	4	2	2	1	1	1	1	2	1	1	3	1	1	1	1	1	1	1	1	1	2	2	3	4	2	3	3	2	1	1	1	1	1	3	1	1	1	1	1	1	1	1	1	1	3	4
168	116	2.32	4	4	3	3	1	1	1	1	2	2	3	2	3	2	2	1	1	1	3	2	3	3	1	2	4	3	4	2	3	4	1	1	1	3	3	2	2	3	3	2	3	2	1	2	1	2	4
169	102	2.04	2	2	2	2	1	4	1	1	4	2	3	3	2	2	1	1	2	2	3	3	2	2	2	1	2	2	3	1	2	2	2	1	1	1	3	3	2	2	2	2	2	1	2	2	2	3	2
170	140	2.8	5	5	5	2	1	1	1	1	3	1	2	4	4	2	4	1	1	1	4	3	4	3	4	2	5	4	5	4	2	5	4	1	1	1	1	3	1	1	1	1	1	1	3	2	4	5	5
171	93	1.86	2	3	3	3	2	1	2	1	2	1	3	3	1	1	1	1	1	1	3	2	1	2	4	4	3	4	3	4	2	1	1	1	1	1	1	1	1	1	1	1	2	1	1	1	2	4	3
172	90	1.8	4	1	3	3	2	2	2	1	2	1	2	2	2	1	1	1	1	2	2	1	2	2	2	3	2	2	2	2	2	3	3	1	1	1	2	1	2	1	1	3	1	1	1	2	2	3	2
173	120	2.4	4	4	3	3	2	2	1	1	2	2	2	2	3	3	1	1	1	1	3	3	2	4	2	3	4	4	4	2	2	3	2	3	3	1	1	1	1	2	3	2	2	2	2	3	3	4	4
174	115	2.3	3	3	2	5	1	1	1	1	1	1	4	1	2	1	1	1	3	3	3	3	2	5	5	4	2	2	2	1	1	1	4	3	3	4	2	2	1	1	1	1	2	1	4	2	2	3	2
175	85	1.7	4	1	2	2	1	1	1	1	1	1	1	1	4	1	1	1	1	1	1	1	1	2	2	3	5	4	4	2	2	2	2	1	1	1	1	1	1	1	1	1	1	1	1	1	1	3	4
176	120	2.4	4	2	2	2	1	1	1	1	3	1	3	4	2	2	2	1	2	2	3	2	2	3	3	3	5	5	4	2	1	2	2	1	1	2	3	2	1	1	1	2	4	2	2	2	2	4	5
177	141	2.82	5	5	4	3	1	2	1	1	5	1	4	3	3	2	2	1	1	1	3	4	3	2	5	5	5	4	2	5	4	1	5	1	1	4	4	2	1	1	1	3	1	1	4	5	4	5	5
178	115	2.3	4	4	3	2	1	1	1	1	4	3	1	2	2	2	2	1	1	1	4	3	3	2	1	3	4	3	4	3	1	4	1	1	1	2	3	2	1	1	1	3	2	1	3	1	2	3	5
179	111	2.22	3	2	2	2	2	1	3	4	4	2	3	4	2	2	1	1	1	4	1	1	1	3	1	3	3	3	3	2	2	2	3	1	2	4	4	3	1	1	2	3	1	1	1	1	2	2	3
180	148	2.96	3	5	4	4	1	1	1	1	2	1	4	2	1	1	1	1	3	3	3	3	2	3	5	4	5	5	5	5	3	5	5	1	1	2	4	2	2	1	1	3	3	2	3	3	4	4	5
181	151	3.02	4	5	4	4	1	2	1	1	2	1	3	2	4	3	4	1	2	2	3	3	4	2	4	4	5	4	4	3	4	5	4	2	1	2	3	3	3	3	1	3	2	2	3	3	4	4	5
182	129	2.58	4	1	1	5	2	2	2	2	2	2	2	2	1	1	1	1	1	1	4	4	4	2	4	5	5	5	5	2	1	1	4	1	1	2	4	4	1	1	1	4	1	1	5	5	1	4	5
183	141	2.82	4	3	2	2	4	4	4	4	2	2	4	3	3	2	2	1	2	2	4	4	3	2	2	2	5	5	4	4	4	4	4	2	2	2	1	2	2	2	2	2	1	1	1	2	2	4	4
184	134	2.68	4	4	4	3	2	2	2	2	2	2	2	2	2	2	2	1	2	2	3	3	3	3	3	3	4	4	4	4	3	3	2	2	2	2	2	2	2	2	2	2	3	2	3	3	3	4	4
185	155	3.1	3	4	4	2	4	2	4	5	4	4	3	3	3	3	2	1	2	2	3	2	3	4	3	3	5	3	4	4	4	3	2	2	4	4	3	3	3	3	2	2	2	4	3	3	3	4	5
186	95	1.9	4	2	4	1	1	1	1	1	1	1	1	1	1	1	1	1	1	1	3	3	4	2	1	1	4	4	5	3	1	2	1	1	1	1	1	1	1	1	1	1	1	1	3	3	1	1	4
187	117	2.34	4	3	2	4	1	1	1	1	3	1	3	2	1	1	1	1	1	1	2	1	1	3	2	4	4	3	4	5	5	5	4	2	1	1	3	1	1	1	1	1	1	1	1	3	4	4	5
188	110	2.2	5	4	2	3	1	1	1	2	3	1	2	1	1	1	1	1	1	1	3	3	2	1	1	1	5	4	5	4	3	5	3	1	1	1	3	1	1	1	1	3	1	2	1	3	2	1	5
189	160	3.2	5	4	5	3	1	1	1	1	5	3	4	5	4	4	3	1	1	1	2	2	2	3	5	5	5	5	5	4	4	4	4	1	1	5	5	4	1	4	1	1	1	1	2	2	4	5	5
190	97	1.94	4	4	3	4	1	2	1	1	1	1	2	2	2	1	1	1	1	1	1	2	1	1	2	2	4	3	4	3	4	4	4	1	1	1	2	1	1	1	1	1	1	1	1	2	1	2	3
191	208	4.16	4	4	3	3	4	4	4	4	4	4	5	4	3	3	3	3	4	4	4	5	5	5	5	5	5	5	5	5	5	5	5	5	5	5	5	5	3	3	3	3	3	4	3	3	3	5	5
192	98	1.96	4	4	3	3	1	1	1	1	1	1	2	2	2	2	3	3	3	3	2	3	3	2	1	2	2	2	2	2	1	2	1	1	1	1	2	1	1	2	2	2	2	2	2	2	3	2	2
193	88	1.76	4	4	2	3	1	1	1	1	2	1	2	2	1	1	1	1	1	1	1	2	2	3	1	1	4	3	3	1	1	2	3	1	1	1	2	1	1	1	1	1	1	1	1	2	3	2	4
194	95	1.9	3	2	2	1	1	1	1	1	1	1	2	1	2	3	3	1	1	1	2	1	1	3	1	2	5	3	3	4	2	4	2	1	1	1	1	1	1	1	1	1	1	1	1	2	3	2	5
195	127	2.54	3	4	3	4	2	2	2	3	2	1	2	2	3	2	3	1	2	2	2	3	2	3	2	2	3	4	3	3	3	3	3	1	3	3	2	1	2	2	3	3	2	3	2	2	3	2	3
196	119	2.38	5	5	3	4	1	1	1	1	1	1	1	1	4	2	3	1	1	1	4	4	2	2	2	2	5	4	3	5	2	4	2	1	1	1	4	4	1	1	1	1	1	1	2	2	5	4	4
197	97	1.94	4	5	3	4	2	1	1	1	1	1	1	3	1	1	3	1	1	1	2	1	1	1	1	1	4	3	3	3	4	3	3	1	1	1	1	2	2	1	1	1	1	1	1	2	2	3	4
198	75	1.5	3	2	1	2	1	1	1	1	1	1	1	1	1	1	1	1	1	1	3	3	2	1	1	2	3	2	2	2	2	1	1	1	1	1	1	1	1	1	1	3	1	1	1	2	1	1	3
199	119	2.38	4	2	3	3	2	2	2	2	2	1	2	2	2	2	2	1	3	3	3	3	3	2	2	2	4	2	2	3	3	3	4	1	3	2	2	2	2	2	2	3	2	2	3	1	3	3	4
200	131	2.62	3	1	2	4	1	1	1	1	4	2	4	3	3	3	3	1	2	2	4	4	3	4	5	5	5	3	2	3	2	2	1	3	2	1	3	2	2	2	4	2	2	1	1	4	3	5	4
201	145	2.9	5	4	3	4	1	1	1	1	2	1	2	3	4	4	4	1	1	1	2	3	2	2	5	4	5	4	5	5	5	5	5	1	1	1	4	2	2	2	2	1	1	1	3	3	5	1	5
202	106	2.12	3	4	4	4	1	1	1	1	2	1	2	2	3	2	3	1	1	1	4	3	3	2	3	2	4	2	2	2	2	4	4	1	1	1	1	1	1	1	1	1	2	2	3	3	2	3	4
203	144	2.88	5	5	3	4	1	1	1	1	3	1	4	5	1	1	1	1	1	1	5	2	5	1	1	3	5	5	5	3	1	4	5	1	1	4	4	3	1	1	1	3	4	5	5	5	3	4	5
204	88	1.76	4	5	4	4	1	1	1	1	1	1	1	1	1	1	1	1	1	1	3	2	2	3	1	1	4	4	4	1	1	1	1	1	1	1	1	1	1	1	1	1	1	1	1	1	1	1	5
205	125	2.5	4	4	3	4	2	1	1	1	1	1	3	2	2	2	3	1	1	1	3	3	2	4	4	4	4	4	3	2	2	4	4	3	1	1	2	1	3	3	3	2	1	1	3	2	3	4	4
206	137	2.74	4	3	5	5	1	1	1	1	1	1	1	1	1	1	1	1	1	1	5	5	5	3	2	3	5	5	4	5	5	5	5	1	1	1	1	1	1	1	1	1	1	5	4	5	3	3	4
207	108	2.16	5	5	3	3	4	3	4	4	1	1	2	2	1	1	1	1	1	1	2	2	2	3	1	1	5	4	4	1	1	3	2	1	4	1	1	1	1	1	1	1	1	1	1	1	3	3	5
208	121	2.42	4	5	3	3	1	1	2	3	4	1	4	3	1	1	1	1	1	1	2	3	3	5	3	4	5	3	4	4	2	3	4	1	1	1	3	2	1	1	1	1	1	4	2	2	2	1	4
209	141	2.82	2	3	2	5	1	1	1	1	4	3	4	5	1	1	1	1	1	1	3	3	3	4	5	5	5	4	5	4	4	4	5	1	1	4	4	4	1	1	1	1	1	1	1	1	4	4	5
210	77	1.54	3	4	3	4	2	2	1	4	2	2	2	1	1	1	1	1	1	1	1	1	1	1	1	1	2	2	3	3	2	1	2	1	1	1	1	1	1	1	1	1	1	1	1	1	1	1	2
211	110	2.2	4	3	2	5	4	4	2	1	1	1	1	1	1	1	1	1	1	3	1	2	4	4	1	1	3	3	4	2	3	4	4	1	3	1	1	1	1	1	1	3	2	1	1	3	3	3	4
212	70	1.4	3	1	2	2	1	1	1	1	1	1	1	1	1	1	1	1	1	1	3	3	3	1	1	1	4	1	1	1	1	1	1	1	1	1	1	1	1	1	1	2	1	2	3	2	1	1	3
213	67	1.34	4	1	4	3	1	1	1	1	1	1	1	1	1	1	1	1	1	1	1	1	1	3	1	1	3	4	3	1	1	1	1	1	1	1	1	1	1	1	1	1	1	1	1	1	1	1	1
214	111	2.22	3	3	2	3	4	2	3	3	2	1	2	2	2	2	2	1	1	2	1	1	1	2	1	2	3	3	3	4	1	3	3	3	4	2	2	2	2	1	3	3	2	1	1	1	2	2	3
215	69	1.38	3	1	4	4	1	1	1	1	1	1	1	1	1	1	1	1	1	1	1	2	2	2	2	1	1	2	3	1	1	1	1	1	2	1	1	1	1	1	1	1	1	1	1	1	1	1	3
216	97	1.94	4	3	2	3	1	1	1	1	2	2	2	2	1	1	1	1	1	1	1	1	1	3	3	3	4	3	4	4	3	3	3	1	1	1	1	1	1	1	1	2	1	1	1	1	2	2	4
217	141	2.82	4	4	3	3	2	2	2	2	3	3	3	3	2	2	2	1	1	1	2	2	3	4	4	2	4	4	4	5	5	4	4	4	2	4	4	3	1	1	1	1	1	1	3	2	3	4	5
218	156	3.12	4	4	4	5	1	1	1	1	4	2	5	5	4	2	4	1	1	1	2	1	3	5	5	5	4	3	5	5	5	5	5	5	1	2	2	4	1	1	1	1	4	1	1	1	5	5	4
219	89	1.78	4	3	4	3	1	1	1	1	2	2	1	1	1	1	1	1	1	1	1	1	1	1	1	1	4	4	4	2	2	3	2	1	1	2	1	1	1	1	1	2	1	1	1	1	2	1	5
220	146	2.92	4	1	2	3	2	1	4	2	3	3	4	4	4	2	4	3	3	3	3	3	4	3	2	3	4	4	5	3	2	2	1	2	2	2	3	3	2	3	2	2	2	3	4	3	2	3	5
221	103	2.06	2	2	2	4	3	2	4	3	2	2	2	2	2	2	2	1	1	1	2	3	2	3	2	2	3	3	3	2	1	2	1	3	1	1	1	1	1	1	2	3	1	2	3	3	2	2	3
222	109	2.18	2	1	1	2	1	2	5	3	1	1	1	1	4	4	2	1	1	4	2	2	4	2	2	4	5	4	2	2	1	1	1	2	4	2	1	1	1	1	2	4	1	2	2	3	2	2	4
223	89	1.78	3	2	2	3	1	1	2	4	1	1	1	1	3	1	2	1	1	1	1	1	1	4	2	2	4	2	4	3	2	2	1	1	1	1	1	1	1	1	2	1	1	1	1	1	1	2	4
224	83	1.66	2	2	2	4	1	1	1	1	2	2	2	2	1	1	1	1	1	1	1	1	1	5	1	1	5	3	5	2	1	1	1	1	1	1	1	1	1	1	1	1	1	1	1	1	1	2	5
225	94	1.88	2	1	4	2	1	2	1	1	1	1	2	1	4	4	2	1	1	1	1	1	2	2	1	4	4	5	4	2	1	2	1	1	1	1	2	1	1	1	2	1	1	1	1	1	1	1	5
226	131	2.62	4	4	5	2	3	1	1	1	4	1	4	2	2	2	2	1	2	2	2	2	3	2	3	4	5	5	4	3	1	5	4	4	1	1	1	1	1	1	1	1	1	1	4	3	4	2	5
227	142	2.84	4	4	2	5	1	1	1	1	3	2	4	3	2	2	1	1	1	1	4	3	4	2	4	4	5	4	5	3	3	4	2	1	2	2	4	4	2	2	1	3	3	2	3	3	4	4	5
228	98	1.96	4	2	2	5	1	1	1	1	1	1	2	2	1	1	1	1	1	1	2	1	4	4	1	4	5	2	4	2	1	4	3	1	1	1	2	1	2	1	1	1	1	1	2	4	1	2	5
229	140	2.8	5	3	4	5	2	1	1	1	4	2	3	2	2	2	1	3	2	2	3	2	3	2	4	5	4	4	2	2	2	4	4	1	1	4	4	3	1	1	2	3	4	2	2	3	4	4	5
230	110	2.2	2	2	3	2	2	1	1	1	2	2	3	3	1	1	1	1	1	1	2	2	2	3	3	3	3	2	3	3	2	4	2	2	2	2	3	2	1	1	2	2	2	1	2	3	4	2	4
231	130	2.6	3	2	4	5	3	2	2	1	4	2	2	4	1	1	1	1	1	1	4	4	3	1	4	4	4	4	2	5	2	5	5	1	1	4	4	1	1	1	1	1	1	2	4	1	4	4	4
232	100	2	3	2	4	4	2	4	4	3	2	1	2	2	2	1	2	1	1	1	2	2	2	1	1	2	4	2	2	2	2	2	2	2	2	1	2	1	1	1	1	1	3	2	1	1	1	1	4
233	91	1.82	4	3	4	4	2	1	3	4	2	1	1	3	1	1	1	1	1	1	1	1	1	1	1	1	3	4	5	2	1	1	2	1	1	1	1	1	1	1	1	1	1	1	1	1	1	2	4
234	124	2.48	3	5	4	5	2	2	2	1	4	4	4	4	3	2	2	1	1	1	1	1	2	4	2	3	4	2	4	3	3	3	3	2	2	1	2	2	2	2	2	2	2	2	2	2	2	2	4
235	100	2	1	2	2	3	1	1	1	1	1	1	2	2	2	1	1	1	1	1	1	2	3	1	4	2	5	3	5	2	1	1	3	1	1	2	2	1	1	2	1	1	2	1	3	3	1	5	5
236	101	2.02	5	5	4	2	1	1	2	3	1	1	1	4	1	1	1	1	1	1	1	1	1	2	1	4	4	4	4	1	1	5	1	1	1	1	5	1	1	1	1	1	1	1	1	1	1	1	4
237	97	1.94	2	2	2	2	1	1	1	1	2	1	2	3	3	2	2	1	1	1	4	4	3	1	1	1	1	2	2	2	2	3	1	1	1	1	3	2	2	2	2	2	2	2	2	2	2	2	4
238	114	2.28	4	1	2	4	1	1	1	1	3	2	5	3	1	1	1	3	3	3	1	1	3	1	3	5	5	3	3	2	1	1	3	1	1	2	4	3	1	1	1	4	4	1	3	1	1	4	5
239	198	3.96	4	2	3	4	4	4	4	5	4	4	4	2	5	5	4	5	5	4	3	4	3	3	3	4	5	5	5	4	4	4	4	2	5	4	4	4	4	4	3	3	4	4	4	3	4	4	5
240	114	2.28	3	2	3	2	2	2	2	2	2	2	2	2	2	2	2	1	2	2	2	3	3	2	2	2	4	3	3	3	2	3	2	2	2	2	2	2	2	2	2	2	3	2	2	2	3	2	4
241	130	2.6	4	4	4	4	1	1	1	1	2	1	3	3	2	1	2	1	1	2	1	2	3	2	3	3	5	5	4	4	2	2	4	2	2	2	4	2	1	1	1	3	4	2	4	2	4	3	5
242	97	1.94	2	4	3	4	1	1	1	1	2	2	3	3	1	1	1	1	1	1	2	2	2	2	2	2	4	4	3	3	2	2	3	1	1	1	4	2	1	1	1	2	1	1	1	1	2	2	3
243	102	2.04	3	4	2	4	2	1	1	1	2	1	1	1	1	1	1	1	1	2	1	1	1	3	2	3	4	4	4	2	2	4	2	1	1	1	1	1	1	1	1	3	2	1	1	2	3	4	4
244	117	2.34	3	2	2	4	2	2	1	1	4	3	2	4	2	2	2	1	1	2	1	2	2	2	2	4	2	2	2	4	3	3	2	1	1	2	2	2	2	2	2	2	4	2	2	1	4	4	4
245	139	2.78	3	4	2	4	3	2	3	4	3	2	3	2	2	2	1	1	2	2	2	1	2	1	1	1	4	4	5	4	4	4	4	1	2	4	4	3	2	2	2	2	4	2	4	3	2	2	5
246	110	2.2	3	4	3	1	1	1	1	1	3	3	3	4	2	1	4	1	1	1	4	3	4	2	5	1	2	1	1	1	1	5	4	1	1	4	4	2	1	1	1	1	1	1	5	4	4	1	2
247	115	2.3	3	3	2	3	1	1	1	1	4	3	3	3	2	1	1	1	3	2	2	2	3	3	2	2	3	3	3	3	3	1	3	1	3	3	3	3	1	1	1	3	1	1	3	2	3	3	3
248	86	1.72	3	2	4	2	2	1	3	4	1	1	3	2	2	1	1	1	1	1	1	1	1	1	1	1	3	3	3	2	2	3	1	2	1	1	1	1	1	1	1	1	2	1	2	1	1	1	2
249	76	1.52	3	3	1	3	1	1	1	1	1	1	1	1	1	1	1	1	1	1	1	1	2	1	1	1	4	4	3	1	1	3	1	1	1	1	1	1	1	1	1	1	1	1	1	1	1	1	4
250	158	3.16	2	3	1	3	1	1	1	1	3	2	4	4	5	5	5	1	2	2	3	1	4	3	4	4	5	5	5	2	1	4	2	1	1	4	3	4	5	5	5	3	3	2	4	3	3	3	5
[truncated: 64 more columns]
